# Supplementary material for: Template-Free Preparation of a Mesopore-Rich Hierarchically Porous Carbon Monolith from a Thermally Rearrangeable Polyurea Network
Source: Int J Mol Sci. 2022 Apr 12;23(8):4271. doi: 10.3390/ijms23084271 (PMC9024688; doi:10.3390/ijms23084271)
Supplement: Supplementary file 1 [file ijms-23-04271-s001.zip]

Archive with 1 entries (1 files):
- ijms-1663132-supplementary.pdf
